# Supplementary material for: Validation of the German Normalisation Process Theory Measure G-NoMAD: translation, adaptation, and pilot testing
Source: Implement Sci Commun. 2023 Oct 16;4:126. doi: 10.1186/s43058-023-00505-4 (PMC10578017; doi:10.1186/s43058-023-00505-4)
Supplement: Supplementary file 1 — Additional file 1. Questionnaire development. [file 43058_2023_505_MOESM1_ESM.xlsx]

## Sheet: Additional File 1
Freund, J., Piotrowski, A., Bührmann, L., Oehler, C., Titzler., I., Netter, A., Pothoff, S., Ebert, D. D., Finch, T., Köberlein-Neu, J., Etzelmüller, A. (2023). Validation of the German Normalization Process Theory Measure G-NoMAD: Translation, Adaptation, and Pilot Testing. Contact: german.nomad2022@gmail.com Additional file 1: Questionnaire development
Codebook	Original English version [TF]	ImpleMentAll version [AE, LB, IT, JF, SP, and TF]	AdAM version [AP, JK]	Unterschiede	Itemvorschlag [AE, AP, JF, LB]	Begründung [AE, AP, JF, LB]	Consensus Meeting: Kommentare Workshopteilnehmende [AE, AP, CO, IT, JF, JK, JG, KS, LB, and SP]	Item basierend auf Consensus Meeting	Lektor-Feedback [RT]	Finales Item (G-NoMAD)
co.1	I can distinguish [the intervention] from usual ways of working.	Ich kann erkennen, wie sich GET.ON Online-Gesundheitstrainings von herkömmlichen Tätigkeiten unterscheiden.	Ich kann nachvollziehen, inwiefern sich das Medikationsmanagement mit der AdAM-Software vom unserem bisherigen Medikationsmanagement unterscheidet.	"erkennen, wie" vs. "nachvollziehen, inwiefern"	Ich kann nachvollziehen, inwiefern sich [die Intervention] von üblichen Arbeitsweisen unterscheidet.	- IMA und ADAM, beides sehr lang - "nachvollziehen" deutlicher als "erkennen" - "Arbeitsweise" versus "Tätigkeit": Arbeitsweise von professionallen Übersetzern bevorzugt; Arbeitsweise klingt sehr nach wie man etwas erledigt und weniger nach was man erledigt; Tätigkeit kann allerdings alles bedeuten, ist sehr unspezifisch - "herkömmlich" vs "üblich" vs "gewöhnlich": "herkömmlich" ist nicht so übli…	Zusatz 'bei uns'?, bezieht man das Item intuitiv auf die eigene Arbeit/organisation?, 'bei uns' zu spezifisch um es in das Item aufzunehmen? Was ist 'beu uns' für verschiedene Stakeholder? Könnte auch in die instruktionen mit aufgenommen werden, spezifisch vs allgemein in verschiedenen contexten? Gut, flexible items zu haben? Allgemein halten und in Instruktionen erklären, abwägung flexibles item…	Ich kann nachvollziehen, inwiefern sich [die Intervention] von üblichen Arbeitsweisen unterscheidet.	ok	Ich kann nachvollziehen, inwiefern sich [die Intervention] von üblichen Arbeitsweisen unterscheidet.
co.2	Staff in this organization have a shared understanding of the purpose of [the intervention].	Die Mitarbeiter dieser Organisation haben ein gemeinsames Verständnis vom Sinn und Zweck von GET.ON Online-Gesundheitstrainings.	Die Mitarbeitenden dieser Arztpraxis haben ein gemeinsames Verständnis vom Zweck der AdAM-Software.	"Sinn und Zweck" vs. "Sinn"	Die Mitarbeitenden dieser Organisation haben ein gemeinsames Verständnis vom Zweck [der Intervention].	"Sinn" ist zu weit weg vom Englischen Original und wird ggf in anderen Items auch eher erfragt	"Sinn und Zweck" intuitiv als deutsche Redewendung, Zweck funktioniert aber auch alleine	Die Mitarbeitenden dieser Organisation haben ein gemeinsames Verständnis vom Zweck [der Intervention].	ok	Die Mitarbeitenden dieser Organisation haben ein gemeinsames Verständnis vom Zweck [der Intervention].
co.3	I understand how [the intervention] affects the nature of my own work.	Ich habe eine Vorstellung davon, wie GET.ON Online-Gesundheitstrainings meine Arbeitsweise beeinflusst.	Ich verstehe, wie die Nutzung der AdAM-Software sich auf das Wesen meiner eigenen Arbeit auswirkt.	"ich habe eine Vorstellung davon, wie " vs "ich verstehe, wie" / "beeinflusst" vs. "auswirkt"	Ich verstehe, wie [die Intervention] meine Arbeitsweise beeinflusst.		Arbeitsweise' weit weg von 'nature of my work' (original), ist das theoretisch (NPT) ein problem? Tracy und Seb haben es damals im übersetzungsprozess nicht kommentiert, 'Ich verstehe' klar und einfach, 'Nutzung' schwierig für verschiedene Stakeholdergruppen, 'Nutzung' in die Instruktionen aufnehmen, 'wesen' 'kern' der arbeit für einige stekeholder unklar, arbeitsweise allg verständlicher, [inter…	Ich verstehe, wie [die Intervention] meine Arbeitsweise beeinflusst.	Ich verstehe, wie [die Intervention] meine Arbeitsweise beeinflusst.	Ich verstehe, wie [die Intervention] meine Arbeitsweise beeinflusst.
co.4	I can see the potential value of [the intervention] for my work.	Ich habe eine Vorstellung von dem potentiellen Mehrwert von GET.ON Online-Gesundheitstrainings für meine Arbeit.	Ich erkenne den potenziellen Wert der AdAM-Software für meine Arbeit.	"ich habe eine Vorstellung davon, wie " vs "ich erkenne"	Ich erkenne den potenziellen Wert [der Intervention] für meine Arbeit.		einfachere formulierung im Gegensatz zur IMA version, 'Wert' besser als 'Mehrwert' da eventuell interventionen abgefragt werden, die schon lange genutzt werden, 'Mehrwert' impliziert 'on top', 'Wert' genauere Übersetzung von Original	Ich erkenne den potenziellen Wert [der Intervention] für meine Arbeit.	ok	Ich erkenne den potenziellen Wert [der Intervention] für meine Arbeit.
cp.1	There are key people who drive [the intervention] forward and get others involved.	Es gibt Verantwortliche in meiner Arbeitsstätte, welche GET.ON Online-Gesundheitstrainings vorantreiben und andere Mitarbeitende einbeziehen.	Es gibt Schlüsselpersonen, die die Anwendung der AdAM-Software vorantreiben und andere mit an Bord holen.	"Verantwortliche in meiner Arbeitsstätte" vs. "Schlüsselpersonen", "andere Mitarbeitende einbeziehen" vs. "andere mit an Bord holen"	Es gibt Schlüsselpersonen, die die Anwendung [der Intervention] vorantreiben und andere Personen einbeziehen.	"an Bord holen" vielleicht zu umgangsprachlich? "Einbeziehen" wurde auch von Adam-Übersetzenden vorgeschlagen. "Andere" ist allgemeiner als "Mitarbeitende", gendern besser "andere Personen" (laut geschickt gendern)	welche die' statt 'die die', 'an board holen' stärker als 'andere einbeziehen', 'an board holen' hat den Champion/Antreiber vibe, 'involvieren'??, item im Konstrukt CP, deshalb passt einbeziehen besser als das aktivere 'and board holen', das eher zu CA passen würde, 'einbeziehen' einfacher zu fassen als 'involvieren'	Es gibt Schlüsselpersonen, welche die Anwendung [der Intervention] vorantreiben und andere Personen einbeziehen.	ok	Es gibt Schlüsselpersonen, welche die Anwendung [der Intervention] vorantreiben und andere Personen einbeziehen.
cp.2	I believe that participating in [the intervention] is a legitimate part of my role.	Ich bin davon überzeugt, dass mein Einsatz für GET.ON Online-Gesundheitstrainings ein legitimer Teil meiner Tätigkeit ist.	Ich finde, dass meine Rolle es erforderlich macht, mich an der Anwendung der AdAM-Software zu beteiligen.	"Ich bin davon überzeugt" vs. "ich finde" / "Einsatz" vs. "Rolle" / "legitimer Bestandteil ist" vs. "erforderlich macht"	Ich finde, dass mein Einsatz für [die Intervention] ein legitimer Teil meiner Tätigkeit ist.	Ist "legitimer Teil" vielleicht weniger gut verständlich (auch Rückmeldung in IMA Projekt)? Schwierig ist, dass hier IMA und AdAM wirklich sehr unterschiedliche Aussagen Treffen: IMA ggf näher am Original, der Schwerpunkt ist ein anderer Factor-Loading 0,834 im Gesamtdatensatz, passt also gut (Factor Loadings nur um 0,01 unterschiedlich in IMA vs. AdAM)	Rolle vs Tätigkeit, 'Rolle' schwierig in einigen Settings,auf was bezieht sich 'Rolle'?, Instruktion: Worauf bezieht sich der Fragebogen, 'Einsatz" schwierig zu definieren, 'Teilhabe', 'mitwirken', 'beteiligen'? 'legitim' verständlich aber 'berechtigt' eventuell besser?, Itemverständnis: Intervention darf Teil der Rolle sein, weil Kompetenzen und Resourcen vorhanden sind, 'legitim' per Naturgeset…	Ich bin überzeugt davon, dass meine Beteiligung an [der Intervention] ein legitimer Teil meiner Rolle ist.	Ich denke/finde (überzeugt ist zu stark für das englische Wort), dass meine Beteiligung an [der Intervention] ein legitimer Teil meiner Aufgabe/Tätigkeit (Rolle klingt als Aussenstehender nicht passend) ist.	Ich finde, dass meine Beteiligung an [der Intervention] ein legitimer Teil meiner Rolle ist.
cp.3	I am open to working with colleagues in new ways to use [the intervention].	Ich bin offen für neue Arten der Zusammenarbeit bei der Nutzung von GET.ON Online-Gesundheitstrainings.	Ich bin offen dafür, mit Kolleg*innen auf neue Art und Weise zusammen zu arbeiten, um die AdAM-Software anzuwenden.	anderer Satzbau, "Nutzung" vs. "anwenden"	Ich bin offen für neue Arten der Zusammenarbeit bei der Nutzung [(von) der Intervention]	Kolleg:innen in machen Settings schwierig, hier noch mal prüfen, ob dann der Nomad dann das richtige ist (weil Fokus auf Collective Action), und wenn, dann in den Instructions auch spezifizieren	Zusammenarbeit' ohne Spezifizierung lässt Raum für die Zusammenarbeit mit allen Stakeholdern (nicht nur KollegInnen)	Ich bin offen für neue Arten der Zusammenarbeit bei der Nutzung [(von) der Intervention]	Ich bin offen für neue Arten der Zusammenarbeit für die Nutzung/Anwendung [(von) der Intervention]/um die Intervention zu nutzen/anzuwenden *"anwenden" hier eine Option, da es bei Pos14 benutzt wird	Ich bin offen für neue Arten der Zusammenarbeit bei der Anwendung [(von) der Intervention]
cp.4	I will continue to support [the intervention].	Ich werde GET.ON Online-Gesundheitstrainings weiterhin unterstützen.	Ich werde das Medikationsmanagement mit der AdAM-Software weiterhin unterstützen.		Ich werde [die Intervention] weiterhin unterstützen.			Ich werde [die Intervention] weiterhin unterstützen.	ok	Ich werde [die Intervention] weiterhin unterstützen.
ca.1	I can easily integrate [the intervention] into my existing work.	Es fällt mir leicht, GET.ON Online-Gesundheitstrainings zu einem normalen Bestandteil meiner Arbeit zu machen.	Ich kann die AdAM-Software leicht in meine bestehende Arbeit integrieren.	"Es fällt mir leicht" vs. "ich kann … leicht", "normalen Bestandteil meiner Arbeit machen" vs. "in meine bestehende Arbeit integrieren"	Ich kann [die Intervention] leicht in meine bestehende Arbeit integrieren.	AdAM Version ist näher am Englischen und weniger kompliziert	es fällt mir leicht' vs 'ich kann leicht' - 'es fällt mir leicht' hervorgehoben von TF und SP in original übersetzung, 'kann' damals keine Option, 'kann' einfach verständlich	Ich kann [die Intervention] leicht in meine bestehende Arbeit integrieren.	Ich kann [die Intervention] leicht in meine bestehende Arbeit integrieren/einbinden/eingliedern.	Ich kann [die Intervention] leicht in meine bestehende Arbeit integrieren.
ca.2.rev	[the intervention] disrupts working relationships.	GET.ON Online-Gesundheitstrainings bedroht das Arbeitsverhältnis zwischen den Mitarbeitern.	Die Anwendung der AdAM-Software wirkt sich negativ auf Arbeitsbeziehungen aus.	"bedrohen" vs. "negativ auswirken"	[Die Intervention] wirkt sich negativ auf Arbeitsbeziehungen aus.		stören'? Bedrohen sehr stark, 'beeinträchtigen', bedrohen wird unangenehm wahrgenommen, 'Arbeitsbeziehung' vs 'meine Arbeitsbeziehungen', englisches Original allgemein formuliert, ist 'disrupt' immer negativ? Seb will report back from Tracy/Tim	[Die Intervention] wirkt sich negativ auf Arbeitsbeziehungen aus.	[Die Intervention] wirkt sich negativ auf Arbeitsbeziehungen aus./behindert Arbeitsbeziehungen.	[Die Intervention] wirkt sich negativ auf Arbeitsbeziehungen aus.
ca.3	I have confidence in other people’s ability to use [the intervention].	Ich habe Vertrauen in die Kompetenz anderer Mitarbeiter, GET.ON Online-Gesundheitstrainings anzuwenden.	Ich habe Vertrauen in die Fähigkeit anderer, die AdAM-Software anzuwenden.	"Kompetenz" vs. "Fähigkeit", "anderer Mitarbeiter" vs. "anderer"	Ich habe Vertrauen in die Fähigkeit anderer Personen, [die Intervention] anzuwenden.		Warum Personen und nicht KollegInnen etc.? Inkonsistent im original Fragebogen, gibt es eine Begründung? Seb will find out, Überlegung die deutsche Version konsistent zu formulieren, highlight item und füge instruktionen hinzu, 'Fähigkeiten' vs 'Kompetenz', Wem wird die Kompetenz zugesprochen? Sehr unterschiedlich in verschiedenen Settings (e.g. PrimaZüri), Personen weglassen?	Ich habe Vertrauen in die Fähigkeit anderer, [die Intervention] anzuwenden.	ok	Ich habe Vertrauen in die Fähigkeit anderer, [die Intervention] anzuwenden.
ca.4	Work is assigned to those with skills appropriate to [the intervention].	Die Tätigkeiten werden denjenigen zugewiesen, welche über angemessene Kompetenzen für die Nutzung bzw. Empfehlung von GET.ON Online-Gesundheitstrainings verfügen.	Die Arbeit wird den Mitarbeitenden mit den geeigneten Fähigkeiten die AdAM-Software anzuwenden zugewiesen.	Satzbau, "Tätigkeiten" vs. "Arbeit"	Die Tätigkeiten werden denjenigen Personen zugewiesen, welche über geeigneten Kompetenzen, [die Intervention] anzuwenden, verfügen.	Fragebogen-Instruktion: "anzuwenden" muss je nach Context ggf geändert werden um tatsächliche Tätigkeit besser zu beschreiben		Die Tätigkeiten werden Personen zugewiesen, welche über geeigneten Kompetenzen verfügen, die [die Intervention] anzuwenden.	Die Tätigkeiten werden den für die Maßnahme Fähigen zugewiesen	Die Tätigkeiten werden Personen zugewiesen, welche über geeigneten Kompetenzen verfügen, die [die Intervention] anzuwenden.
ca.5	Sufficient training is provided to enable staff to implement [the intervention].	Um die Anwendung von GET.ON Online-Gesundheitstrainings sicherzustellen, werden ausreichende Schulungen angeboten.	Es werden ausreichend Schulungen angeboten, damit das Personal die AdAM-Software anwenden kann.	Satzbau, aktiv vs. passiv formuliert	Es werden ausreichend Schulungen angeboten, damit Mitarbeitende [die Intervention] anwenden können.		ausreichend Fokus auf Kompetenzenbildung? Ist Schulung genauso offen wie Training? Schulung sehr 'deutsch'? Negative Assoziation mit Schulung?	Es werden ausreichend Schulungen angeboten, damit Mitarbeitende [die Intervention] anwenden können.	Es werden hinreichend Schulungen angeboten, damit Mitarbeitende [die Intervention] umsetzen können/Für eine entsprechende Umsetzung der Intervention werden den Mitarbeitenden hinreichend Schulungen angeboten.	Es werden ausreichend Schulungen angeboten, damit Mitarbeitende [die Intervention] anwenden können.
ca.6	Sufficient resources are available to support [the intervention].	Es sind ausreichende Ressourcen zur Unterstützung von GET.ON Online-Gesundheitstrainings verfügbar.	Es sind ausreichend Ressourcen zur Anwendung der AdAM-Software verfügbar.	"unterstützung" vs. "Anwendung"	Es sind ausreichend Ressourcen zur Anwendung [der Intervention] verfügbar.			Es sind ausreichend Ressourcen zur Anwendung [der Intervention] verfügbar.	ok	Es sind ausreichend Ressourcen zur Anwendung [der Intervention] verfügbar.
ca.7	Management adequately support [the intervention].	Die Führungskräfte unterstützen GET.ON Online-Gesundheitstrainings ausreichend.	Ich unterstütze das AdAM-Projekt angemessen.	"Die Führungskräfte" vs. "ich"	Die Führungskräfte unterstützen [die Intervention] ausreichend.			Die Führungskräfte unterstützen [die Intervention] ausreichend.	Die Führungskräfte unterstützen [die Intervention] entsprechend/adäquat. / ausreichend ist nicht die entsprechende Bedeutung	Die Führungskräfte unterstützen [die Intervention] angemessen.
rm.1	I am aware of reports about the effects of [the intervention].	Ich habe Zugang zu Berichten über die Wirksamkeit von GET.ON Online-Gesundheitstrainings.	Mir sind Erfahrungsberichte über die Effekte der AdAM-Software bekannt.	"Berichte zur Wirksamkeit" vs. "Erfahrungsberichte zu Effekten", "Zugang haben" vs. "bekannt sein"	Mir sind Berichte über die Effekte [der Intervention] bekannt.	Effekte oder Wirksamkeit? Anne mag "Wirkung" nicht, weil das missverstanden werden kann als Frage danach, wie man etwas findet (hübsch, eher ohne den Aspekt der Zweckhaftigkeit?) und nicht, wie effektiv/wirksam etc etwas ist Wirkung: Dirkekter Nutzen?	Effekte vs Auswirkungen? Auswirkungen kann breiter verstanden werden, Auswirkungen passt zu "Impact" as adviced by Tracy, Auswirkungen auch damals von Seb vorgeschlagen, wird 'Auswirkungen' negativ verstanden? Kontext wichtig um Item zu verstehen?	Mir sind Berichte über die Wirkung [der Intervention] bekannt.	Mir sind Berichte über die Auswirkung [der Intervention] bekannt. *Wirkung hier nicht treffend	Mir sind Berichte über die Auswirkung [der Intervention] bekannt.
rm.2	The staff agree that [the intervention] is worthwhile.	Die Mitarbeiter sind sich einig, dass GET.ON Online-Gesundheitstrainings lohnenswert sind.	Die Mitarbeitenden sind sich einig, dass sich der Einsatz der AdAM-Software lohnt.	"lohnenswert sind" vs. "sich lohnt"	Die Mitarbeitenden sind sich einig, dass [die Intervention] lohnenswert ist.	"lohnenswert" hat den Askpekt der Wertigkeit mit drin, ist spezifischer, "lohnt" ist kürzer "lohnenswert" ggf leichter zu beantworten		Die Mitarbeitenden sind sich einig, dass [die Intervention] lohnenswert ist.	Die Mitarbeitenden sind sich über die Erfolgsaussichten der Intervention einig.	Die Mitarbeitenden sind sich einig, dass [die Intervention] lohnenswert ist.
rm.3	I value the effects [the intervention] has had on my work.	Ich schätze die Auswirkungen, welche GET.ON Online-Gesundheitstrainings auf meine Arbeit hat.	Ich schätze die Effekte, die die AdAM-Software auf meine Tätigkeit hat.	"Auswirkungen" vs. "Effekte", "Arbeit" vs. "Tätigkeit"	Ich schätze die Auswirkungen, welche [die Intervention] auf meine Tätigkeit hat.			Ich schätze die Auswirkungen, welche [die Intervention] auf meine Tätigkeit hat.	Ich (wert)schätze die Auswirkungen [der Intervention] auf meine Tätigkeit.	Ich schätze die Auswirkungen [der Intervention] auf meine Tätigkeit.
rm.4	Feedback about [the intervention] can be used to improve it in the future.	Rückmeldungen über GET.ON Online-Gesundheitstrainings können genutzt werden, um das Programm in der Zukunft zu verbessern.	Feedback zur AdAM-Software kann für zukünftige Verbesserungen genutzt werden.	"Rückmeldungen" vs. "Feedback", Satzbau	Rückmeldungen zu [der Intervention] können für zukünftige Verbesserungen genutzt werden.			Rückmeldungen über [die Intervention] können für zukünftige Verbesserungen genutzt werden.	Rückmeldungen [zu der Intervention] können für zukünftige Verbesserungen genutzt werden.	Rückmeldungen zu [die Intervention] können für zukünftige Verbesserungen genutzt werden.
rm.5	I can modify how I work with [the intervention].	Ich kann beeinflussen, wie ich mit GET.ON Online-Gesundheitstraining arbeite.	Ich kann die Art und Weise anpassen, wie ich mit der AdAM-Software arbeite.	"beeinflussen" vs. "Art und Weise anpassen"	Ich kann beeinflussen, wie ich mit [der Intervention] arbeite.	Ist der Zusatz "Art uns Weise" notwendig?	Englisch 'modify' = anpassen, beeinflussen eher 'influence', 'Art und Weise' als Zusatz zum besseren Verständnis? Subjektives Sprachempfinden, nur anpassen funktioniert genauso gut	Ich kann (die Art und Weise) anpassen, wie ich mit [der Intervention] arbeite.	Ich kann (die Art und Weise) anpassen, wie ich mit [der Intervention] arbeite/Ich kann meine Arbeitsweise mit der Intervention anpassen/Ich kann anpassen, wie ich mit [der Intervention] arbeite. Es braucht kein Art und Weise.	Ich kann anpassen, wie ich mit [der Intervention] arbeite.
Abkürzungen: JF = Johanna Freund,AP = Alexandra Piotrowski, LB = Leah Bührmann, CO = Caroline Oehler, IT = Ingrid Titzler, SP = Sebastian Potthoff, TF = Tracy Finch, JK = Juliane Köberlein-Neu, AE = Anne Etzelmüller
